# Supplementary material for: Oleanolic Acid Derivative AXX-18 Exerts Antiviral Activity by Inhibiting the Expression of HSV-1 Viral Genes UL8 and UL52
Source: Viruses. 2022 Jun 13;14(6):1287. doi: 10.3390/v14061287 (PMC9227917; doi:10.3390/v14061287)
Supplement: Supplementary file 1 [file viruses-14-01287-s001.zip]

Archive with 1 entries (1 files):
- viruses-1733671-supplementary.pdf
